# Supplementary material for: The multilayer temporal network of public transport in Great Britain
Source: Sci Data. 2015 Jan 6;2:140056. doi: 10.1038/sdata.2014.56 (PMC4412150; doi:10.1038/sdata.2014.56)
Supplement: Supplementary file 1 [file sdata201456-isa1.zip]

Archive with 3 entries (3 files):
- i_Investigation.txt
- s_study__Barthelemy.txt
- a_assay__Barthelemy.txt
