# Supplementary material for: The multilayer temporal network of public transport in Great Britain
Source: Sci Data. 2015 Jan 6;2:140056. doi: 10.1038/sdata.2014.56 (PMC4412150; doi:10.1038/sdata.2014.56)
Supplement: Supplementary file 1 [file sdata201456-isa1.zip › s_study__Barthelemy.txt]

Source Name	Material Type	Term Source REF	Term Accession Number	Comment[dataset URL]	Characteristics[environment type]	Term Source REF	Term Accession Number	Characteristics[geographical location]	Term Source REF	Term Accession Number	Protocol REF	Protocol REF	Sample Name
NPTDR	Dataset			http://data.gov.uk/dataset/nptdr	anthropogenic habitat	ENVO	ENVO:00002031	United Kingdom	GAZ	GAZ:00002637	Original datasources	Timetables correction	Ferry
NPTDR	Dataset			http://data.gov.uk/dataset/nptdr	anthropogenic habitat	ENVO	ENVO:00002031	United Kingdom	GAZ	GAZ:00002637	Original datasources	Timetables correction	Rail
NPTDR	Dataset			http://data.gov.uk/dataset/nptdr	anthropogenic habitat	ENVO	ENVO:00002031	United Kingdom	GAZ	GAZ:00002637	Original datasources	Timetables correction	Metro
NPTDR	Dataset			http://data.gov.uk/dataset/nptdr	anthropogenic habitat	ENVO	ENVO:00002031	United Kingdom	GAZ	GAZ:00002637	Original datasources	Timetables correction	Coach
NPTDR	Dataset			http://data.gov.uk/dataset/nptdr	anthropogenic habitat	ENVO	ENVO:00002031	United Kingdom	GAZ	GAZ:00002637	Original datasources	Timetables correction	Bus
Innovata LLC	Dataset			http://www.innovata-llc.com/	anthropogenic habitat	ENVO	ENVO:00002031	United Kingdom	GAZ	GAZ:00002637	Original datasources		Air
