# Supplementary material for: The multilayer temporal network of public transport in Great Britain
Source: Sci Data. 2015 Jan 6;2:140056. doi: 10.1038/sdata.2014.56 (PMC4412150; doi:10.1038/sdata.2014.56)
Supplement: Supplementary file 1 [file sdata201456-isa1.zip › a_assay__Barthelemy.txt]

Sample Name	Protocol REF	Assay Name	Raw Data File	Comment [Data Repository]	Comment [Data Record Accession]	Comment [Data Record URI]	Protocol REF	Derived Data File	Comment [Data Repository]	Comment [Data Record Accession]	Comment [Data Record URI]
#layers
Ferry	Coarse graining procedure	Ferry Stops_layers	Stops.csv	Dryad	10.5061/dryad.pc8m3	http://dx.doi.org/10.5061/dryad.pc8m3	Defining the network	layers.csv	Dryad	10.5061/dryad.pc8m3	http://dx.doi.org/10.5061/dryad.pc8m3
Rail	Coarse graining procedure	Rail Stops_layers	Stops.csv	Dryad	10.5061/dryad.pc8m3	http://dx.doi.org/10.5061/dryad.pc8m3	Defining the network	layers.csv	Dryad	10.5061/dryad.pc8m3	http://dx.doi.org/10.5061/dryad.pc8m3
Metro	Coarse graining procedure	Metro Stops_layers	Stops.csv	Dryad	10.5061/dryad.pc8m3	http://dx.doi.org/10.5061/dryad.pc8m3	Defining the network	layers.csv	Dryad	10.5061/dryad.pc8m3	http://dx.doi.org/10.5061/dryad.pc8m3
Coach	Coarse graining procedure	Coach Stops_layers	Stops.csv	Dryad	10.5061/dryad.pc8m3	http://dx.doi.org/10.5061/dryad.pc8m3	Defining the network	layers.csv	Dryad	10.5061/dryad.pc8m3	http://dx.doi.org/10.5061/dryad.pc8m3
Bus	Coarse graining procedure	Bus Stops_layers	Stops.csv	Dryad	10.5061/dryad.pc8m3	http://dx.doi.org/10.5061/dryad.pc8m3	Defining the network	layers.csv	Dryad	10.5061/dryad.pc8m3	http://dx.doi.org/10.5061/dryad.pc8m3
Air	Coarse graining procedure	Air Stops_layers	Stops.csv	Dryad	10.5061/dryad.pc8m3	http://dx.doi.org/10.5061/dryad.pc8m3	Defining the network	layers.csv	Dryad	10.5061/dryad.pc8m3	http://dx.doi.org/10.5061/dryad.pc8m3
Ferry	Coarse graining procedure	Ferry Groups_layers	Groups.csv	Dryad	10.5061/dryad.pc8m3	http://dx.doi.org/10.5061/dryad.pc8m3	Defining the network	layers.csv	Dryad	10.5061/dryad.pc8m3	http://dx.doi.org/10.5061/dryad.pc8m3
Rail	Coarse graining procedure	Rail Groups_layers	Groups.csv	Dryad	10.5061/dryad.pc8m3	http://dx.doi.org/10.5061/dryad.pc8m3	Defining the network	layers.csv	Dryad	10.5061/dryad.pc8m3	http://dx.doi.org/10.5061/dryad.pc8m3
Metro	Coarse graining procedure	Metro Groups_layers	Groups.csv	Dryad	10.5061/dryad.pc8m3	http://dx.doi.org/10.5061/dryad.pc8m3	Defining the network	layers.csv	Dryad	10.5061/dryad.pc8m3	http://dx.doi.org/10.5061/dryad.pc8m3
Coach	Coarse graining procedure	Coach Groups_layers	Groups.csv	Dryad	10.5061/dryad.pc8m3	http://dx.doi.org/10.5061/dryad.pc8m3	Defining the network	layers.csv	Dryad	10.5061/dryad.pc8m3	http://dx.doi.org/10.5061/dryad.pc8m3
Bus	Coarse graining procedure	Bus Groups_layers	Groups.csv	Dryad	10.5061/dryad.pc8m3	http://dx.doi.org/10.5061/dryad.pc8m3	Defining the network	layers.csv	Dryad	10.5061/dryad.pc8m3	http://dx.doi.org/10.5061/dryad.pc8m3
Air	Coarse graining procedure	Air Groups_layers	Groups.csv	Dryad	10.5061/dryad.pc8m3	http://dx.doi.org/10.5061/dryad.pc8m3	Defining the network	layers.csv	Dryad	10.5061/dryad.pc8m3	http://dx.doi.org/10.5061/dryad.pc8m3
Ferry	Coarse graining procedure	Ferry Admin Areas_layers	Admin Areas.csv	Dryad	10.5061/dryad.pc8m3	http://dx.doi.org/10.5061/dryad.pc8m3	Defining the network	layers.csv	Dryad	10.5061/dryad.pc8m3	http://dx.doi.org/10.5061/dryad.pc8m3
Rail	Coarse graining procedure	Rail Admin Areas_layers	Admin Areas.csv	Dryad	10.5061/dryad.pc8m3	http://dx.doi.org/10.5061/dryad.pc8m3	Defining the network	layers.csv	Dryad	10.5061/dryad.pc8m3	http://dx.doi.org/10.5061/dryad.pc8m3
Metro	Coarse graining procedure	Metro Admin Areas_layers	Admin Areas.csv	Dryad	10.5061/dryad.pc8m3	http://dx.doi.org/10.5061/dryad.pc8m3	Defining the network	layers.csv	Dryad	10.5061/dryad.pc8m3	http://dx.doi.org/10.5061/dryad.pc8m3
Coach	Coarse graining procedure	Coach Admin Areas_layers	Admin Areas.csv	Dryad	10.5061/dryad.pc8m3	http://dx.doi.org/10.5061/dryad.pc8m3	Defining the network	layers.csv	Dryad	10.5061/dryad.pc8m3	http://dx.doi.org/10.5061/dryad.pc8m3
Bus	Coarse graining procedure	Bus Admin Areas_layers	Admin Areas.csv	Dryad	10.5061/dryad.pc8m3	http://dx.doi.org/10.5061/dryad.pc8m3	Defining the network	layers.csv	Dryad	10.5061/dryad.pc8m3	http://dx.doi.org/10.5061/dryad.pc8m3
Air	Coarse graining procedure	Air Admin Areas_layers	Admin Areas.csv	Dryad	10.5061/dryad.pc8m3	http://dx.doi.org/10.5061/dryad.pc8m3	Defining the network	layers.csv	Dryad	10.5061/dryad.pc8m3	http://dx.doi.org/10.5061/dryad.pc8m3
Ferry	Coarse graining procedure	Ferry Travel Region_layers	Travel Region.csv	Dryad	10.5061/dryad.pc8m3	http://dx.doi.org/10.5061/dryad.pc8m3	Defining the network	layers.csv	Dryad	10.5061/dryad.pc8m3	http://dx.doi.org/10.5061/dryad.pc8m3
Rail	Coarse graining procedure	Rail Travel Region_layers	Travel Region.csv	Dryad	10.5061/dryad.pc8m3	http://dx.doi.org/10.5061/dryad.pc8m3	Defining the network	layers.csv	Dryad	10.5061/dryad.pc8m3	http://dx.doi.org/10.5061/dryad.pc8m3
Metro	Coarse graining procedure	Metro Travel Region_layers	Travel Region.csv	Dryad	10.5061/dryad.pc8m3	http://dx.doi.org/10.5061/dryad.pc8m3	Defining the network	layers.csv	Dryad	10.5061/dryad.pc8m3	http://dx.doi.org/10.5061/dryad.pc8m3
Coach	Coarse graining procedure	Coach Travel Region_layers	Travel Region.csv	Dryad	10.5061/dryad.pc8m3	http://dx.doi.org/10.5061/dryad.pc8m3	Defining the network	layers.csv	Dryad	10.5061/dryad.pc8m3	http://dx.doi.org/10.5061/dryad.pc8m3
Bus	Coarse graining procedure	Bus Travel Region_layers	Travel Region.csv	Dryad	10.5061/dryad.pc8m3	http://dx.doi.org/10.5061/dryad.pc8m3	Defining the network	layers.csv	Dryad	10.5061/dryad.pc8m3	http://dx.doi.org/10.5061/dryad.pc8m3
Air	Coarse graining procedure	Air Travel Region_layers	Travel Region.csv	Dryad	10.5061/dryad.pc8m3	http://dx.doi.org/10.5061/dryad.pc8m3	Defining the network	layers.csv	Dryad	10.5061/dryad.pc8m3	http://dx.doi.org/10.5061/dryad.pc8m3
#nodes
Ferry	Coarse graining procedure	Ferry Stops_nodes	Stops.csv	Dryad	10.5061/dryad.pc8m3	http://dx.doi.org/10.5061/dryad.pc8m3	Defining the network	nodes.csv	Dryad	10.5061/dryad.pc8m3	http://dx.doi.org/10.5061/dryad.pc8m3
Rail	Coarse graining procedure	Rail Stops_nodes	Stops.csv	Dryad	10.5061/dryad.pc8m3	http://dx.doi.org/10.5061/dryad.pc8m3	Defining the network	nodes.csv	Dryad	10.5061/dryad.pc8m3	http://dx.doi.org/10.5061/dryad.pc8m3
Metro	Coarse graining procedure	Metro Stops_nodes	Stops.csv	Dryad	10.5061/dryad.pc8m3	http://dx.doi.org/10.5061/dryad.pc8m3	Defining the network	nodes.csv	Dryad	10.5061/dryad.pc8m3	http://dx.doi.org/10.5061/dryad.pc8m3
Coach	Coarse graining procedure	Coach Stops_nodes	Stops.csv	Dryad	10.5061/dryad.pc8m3	http://dx.doi.org/10.5061/dryad.pc8m3	Defining the network	nodes.csv	Dryad	10.5061/dryad.pc8m3	http://dx.doi.org/10.5061/dryad.pc8m3
Bus	Coarse graining procedure	Bus Stops_nodes	Stops.csv	Dryad	10.5061/dryad.pc8m3	http://dx.doi.org/10.5061/dryad.pc8m3	Defining the network	nodes.csv	Dryad	10.5061/dryad.pc8m3	http://dx.doi.org/10.5061/dryad.pc8m3
Air	Coarse graining procedure	Air Stops_nodes	Stops.csv	Dryad	10.5061/dryad.pc8m3	http://dx.doi.org/10.5061/dryad.pc8m3	Defining the network	nodes.csv	Dryad	10.5061/dryad.pc8m3	http://dx.doi.org/10.5061/dryad.pc8m3
Ferry	Coarse graining procedure	Ferry Groups_nodes	Groups.csv	Dryad	10.5061/dryad.pc8m3	http://dx.doi.org/10.5061/dryad.pc8m3	Defining the network	nodes.csv	Dryad	10.5061/dryad.pc8m3	http://dx.doi.org/10.5061/dryad.pc8m3
Rail	Coarse graining procedure	Rail Groups_nodes	Groups.csv	Dryad	10.5061/dryad.pc8m3	http://dx.doi.org/10.5061/dryad.pc8m3	Defining the network	nodes.csv	Dryad	10.5061/dryad.pc8m3	http://dx.doi.org/10.5061/dryad.pc8m3
Metro	Coarse graining procedure	Metro Groups_nodes	Groups.csv	Dryad	10.5061/dryad.pc8m3	http://dx.doi.org/10.5061/dryad.pc8m3	Defining the network	nodes.csv	Dryad	10.5061/dryad.pc8m3	http://dx.doi.org/10.5061/dryad.pc8m3
Coach	Coarse graining procedure	Coach Groups_nodes	Groups.csv	Dryad	10.5061/dryad.pc8m3	http://dx.doi.org/10.5061/dryad.pc8m3	Defining the network	nodes.csv	Dryad	10.5061/dryad.pc8m3	http://dx.doi.org/10.5061/dryad.pc8m3
Bus	Coarse graining procedure	Bus Groups_nodes	Groups.csv	Dryad	10.5061/dryad.pc8m3	http://dx.doi.org/10.5061/dryad.pc8m3	Defining the network	nodes.csv	Dryad	10.5061/dryad.pc8m3	http://dx.doi.org/10.5061/dryad.pc8m3
Air	Coarse graining procedure	Air Groups_nodes	Groups.csv	Dryad	10.5061/dryad.pc8m3	http://dx.doi.org/10.5061/dryad.pc8m3	Defining the network	nodes.csv	Dryad	10.5061/dryad.pc8m3	http://dx.doi.org/10.5061/dryad.pc8m3
Ferry	Coarse graining procedure	Ferry Admin Areas_nodes	Admin Areas.csv	Dryad	10.5061/dryad.pc8m3	http://dx.doi.org/10.5061/dryad.pc8m3	Defining the network	nodes.csv	Dryad	10.5061/dryad.pc8m3	http://dx.doi.org/10.5061/dryad.pc8m3
Rail	Coarse graining procedure	Rail Admin Areas_nodes	Admin Areas.csv	Dryad	10.5061/dryad.pc8m3	http://dx.doi.org/10.5061/dryad.pc8m3	Defining the network	nodes.csv	Dryad	10.5061/dryad.pc8m3	http://dx.doi.org/10.5061/dryad.pc8m3
Metro	Coarse graining procedure	Metro Admin Areas_nodes	Admin Areas.csv	Dryad	10.5061/dryad.pc8m3	http://dx.doi.org/10.5061/dryad.pc8m3	Defining the network	nodes.csv	Dryad	10.5061/dryad.pc8m3	http://dx.doi.org/10.5061/dryad.pc8m3
Coach	Coarse graining procedure	Coach Admin Areas_nodes	Admin Areas.csv	Dryad	10.5061/dryad.pc8m3	http://dx.doi.org/10.5061/dryad.pc8m3	Defining the network	nodes.csv	Dryad	10.5061/dryad.pc8m3	http://dx.doi.org/10.5061/dryad.pc8m3
Bus	Coarse graining procedure	Bus Admin Areas_nodes	Admin Areas.csv	Dryad	10.5061/dryad.pc8m3	http://dx.doi.org/10.5061/dryad.pc8m3	Defining the network	nodes.csv	Dryad	10.5061/dryad.pc8m3	http://dx.doi.org/10.5061/dryad.pc8m3
Air	Coarse graining procedure	Air Admin Areas_nodes	Admin Areas.csv	Dryad	10.5061/dryad.pc8m3	http://dx.doi.org/10.5061/dryad.pc8m3	Defining the network	nodes.csv	Dryad	10.5061/dryad.pc8m3	http://dx.doi.org/10.5061/dryad.pc8m3
Ferry	Coarse graining procedure	Ferry Travel Region_nodes	Travel Region.csv	Dryad	10.5061/dryad.pc8m3	http://dx.doi.org/10.5061/dryad.pc8m3	Defining the network	nodes.csv	Dryad	10.5061/dryad.pc8m3	http://dx.doi.org/10.5061/dryad.pc8m3
Rail	Coarse graining procedure	Rail Travel Region_nodes	Travel Region.csv	Dryad	10.5061/dryad.pc8m3	http://dx.doi.org/10.5061/dryad.pc8m3	Defining the network	nodes.csv	Dryad	10.5061/dryad.pc8m3	http://dx.doi.org/10.5061/dryad.pc8m3
Metro	Coarse graining procedure	Metro Travel Region_nodes	Travel Region.csv	Dryad	10.5061/dryad.pc8m3	http://dx.doi.org/10.5061/dryad.pc8m3	Defining the network	nodes.csv	Dryad	10.5061/dryad.pc8m3	http://dx.doi.org/10.5061/dryad.pc8m3
Coach	Coarse graining procedure	Coach Travel Region_nodes	Travel Region.csv	Dryad	10.5061/dryad.pc8m3	http://dx.doi.org/10.5061/dryad.pc8m3	Defining the network	nodes.csv	Dryad	10.5061/dryad.pc8m3	http://dx.doi.org/10.5061/dryad.pc8m3
Bus	Coarse graining procedure	Bus Travel Region_nodes	Travel Region.csv	Dryad	10.5061/dryad.pc8m3	http://dx.doi.org/10.5061/dryad.pc8m3	Defining the network	nodes.csv	Dryad	10.5061/dryad.pc8m3	http://dx.doi.org/10.5061/dryad.pc8m3
Air	Coarse graining procedure	Air Travel Region_nodes	Travel Region.csv	Dryad	10.5061/dryad.pc8m3	http://dx.doi.org/10.5061/dryad.pc8m3	Defining the network	nodes.csv	Dryad	10.5061/dryad.pc8m3	http://dx.doi.org/10.5061/dryad.pc8m3
#edges
Ferry	Coarse graining procedure	Ferry Stops_edges	Stops.csv	Dryad	10.5061/dryad.pc8m3	http://dx.doi.org/10.5061/dryad.pc8m3	Defining the network	edges.csv	Dryad	10.5061/dryad.pc8m3	http://dx.doi.org/10.5061/dryad.pc8m3
Rail	Coarse graining procedure	Rail Stops_edges	Stops.csv	Dryad	10.5061/dryad.pc8m3	http://dx.doi.org/10.5061/dryad.pc8m3	Defining the network	edges.csv	Dryad	10.5061/dryad.pc8m3	http://dx.doi.org/10.5061/dryad.pc8m3
Metro	Coarse graining procedure	Metro Stops_edges	Stops.csv	Dryad	10.5061/dryad.pc8m3	http://dx.doi.org/10.5061/dryad.pc8m3	Defining the network	edges.csv	Dryad	10.5061/dryad.pc8m3	http://dx.doi.org/10.5061/dryad.pc8m3
Coach	Coarse graining procedure	Coach Stops_edges	Stops.csv	Dryad	10.5061/dryad.pc8m3	http://dx.doi.org/10.5061/dryad.pc8m3	Defining the network	edges.csv	Dryad	10.5061/dryad.pc8m3	http://dx.doi.org/10.5061/dryad.pc8m3
Bus	Coarse graining procedure	Bus Stops_edges	Stops.csv	Dryad	10.5061/dryad.pc8m3	http://dx.doi.org/10.5061/dryad.pc8m3	Defining the network	edges.csv	Dryad	10.5061/dryad.pc8m3	http://dx.doi.org/10.5061/dryad.pc8m3
Air	Coarse graining procedure	Air Stops_edges	Stops.csv	Dryad	10.5061/dryad.pc8m3	http://dx.doi.org/10.5061/dryad.pc8m3	Defining the network	edges.csv	Dryad	10.5061/dryad.pc8m3	http://dx.doi.org/10.5061/dryad.pc8m3
Ferry	Coarse graining procedure	Ferry Groups_edges	Groups.csv	Dryad	10.5061/dryad.pc8m3	http://dx.doi.org/10.5061/dryad.pc8m3	Defining the network	edges.csv	Dryad	10.5061/dryad.pc8m3	http://dx.doi.org/10.5061/dryad.pc8m3
Rail	Coarse graining procedure	Rail Groups_edges	Groups.csv	Dryad	10.5061/dryad.pc8m3	http://dx.doi.org/10.5061/dryad.pc8m3	Defining the network	edges.csv	Dryad	10.5061/dryad.pc8m3	http://dx.doi.org/10.5061/dryad.pc8m3
Metro	Coarse graining procedure	Metro Groups_edges	Groups.csv	Dryad	10.5061/dryad.pc8m3	http://dx.doi.org/10.5061/dryad.pc8m3	Defining the network	edges.csv	Dryad	10.5061/dryad.pc8m3	http://dx.doi.org/10.5061/dryad.pc8m3
Coach	Coarse graining procedure	Coach Groups_edges	Groups.csv	Dryad	10.5061/dryad.pc8m3	http://dx.doi.org/10.5061/dryad.pc8m3	Defining the network	edges.csv	Dryad	10.5061/dryad.pc8m3	http://dx.doi.org/10.5061/dryad.pc8m3
Bus	Coarse graining procedure	Bus Groups_edges	Groups.csv	Dryad	10.5061/dryad.pc8m3	http://dx.doi.org/10.5061/dryad.pc8m3	Defining the network	edges.csv	Dryad	10.5061/dryad.pc8m3	http://dx.doi.org/10.5061/dryad.pc8m3
Air	Coarse graining procedure	Air Groups_edges	Groups.csv	Dryad	10.5061/dryad.pc8m3	http://dx.doi.org/10.5061/dryad.pc8m3	Defining the network	edges.csv	Dryad	10.5061/dryad.pc8m3	http://dx.doi.org/10.5061/dryad.pc8m3
Ferry	Coarse graining procedure	Ferry Admin Areas_edges	Admin Areas.csv	Dryad	10.5061/dryad.pc8m3	http://dx.doi.org/10.5061/dryad.pc8m3	Defining the network	edges.csv	Dryad	10.5061/dryad.pc8m3	http://dx.doi.org/10.5061/dryad.pc8m3
Rail	Coarse graining procedure	Rail Admin Areas_edges	Admin Areas.csv	Dryad	10.5061/dryad.pc8m3	http://dx.doi.org/10.5061/dryad.pc8m3	Defining the network	edges.csv	Dryad	10.5061/dryad.pc8m3	http://dx.doi.org/10.5061/dryad.pc8m3
Metro	Coarse graining procedure	Metro Admin Areas_edges	Admin Areas.csv	Dryad	10.5061/dryad.pc8m3	http://dx.doi.org/10.5061/dryad.pc8m3	Defining the network	edges.csv	Dryad	10.5061/dryad.pc8m3	http://dx.doi.org/10.5061/dryad.pc8m3
Coach	Coarse graining procedure	Coach Admin Areas_edges	Admin Areas.csv	Dryad	10.5061/dryad.pc8m3	http://dx.doi.org/10.5061/dryad.pc8m3	Defining the network	edges.csv	Dryad	10.5061/dryad.pc8m3	http://dx.doi.org/10.5061/dryad.pc8m3
Bus	Coarse graining procedure	Bus Admin Areas_edges	Admin Areas.csv	Dryad	10.5061/dryad.pc8m3	http://dx.doi.org/10.5061/dryad.pc8m3	Defining the network	edges.csv	Dryad	10.5061/dryad.pc8m3	http://dx.doi.org/10.5061/dryad.pc8m3
Air	Coarse graining procedure	Air Admin Areas_edges	Admin Areas.csv	Dryad	10.5061/dryad.pc8m3	http://dx.doi.org/10.5061/dryad.pc8m3	Defining the network	edges.csv	Dryad	10.5061/dryad.pc8m3	http://dx.doi.org/10.5061/dryad.pc8m3
Ferry	Coarse graining procedure	Ferry Travel Region_edges	Travel Region.csv	Dryad	10.5061/dryad.pc8m3	http://dx.doi.org/10.5061/dryad.pc8m3	Defining the network	edges.csv	Dryad	10.5061/dryad.pc8m3	http://dx.doi.org/10.5061/dryad.pc8m3
Rail	Coarse graining procedure	Rail Travel Region_edges	Travel Region.csv	Dryad	10.5061/dryad.pc8m3	http://dx.doi.org/10.5061/dryad.pc8m3	Defining the network	edges.csv	Dryad	10.5061/dryad.pc8m3	http://dx.doi.org/10.5061/dryad.pc8m3
Metro	Coarse graining procedure	Metro Travel Region_edges	Travel Region.csv	Dryad	10.5061/dryad.pc8m3	http://dx.doi.org/10.5061/dryad.pc8m3	Defining the network	edges.csv	Dryad	10.5061/dryad.pc8m3	http://dx.doi.org/10.5061/dryad.pc8m3
Coach	Coarse graining procedure	Coach Travel Region_edges	Travel Region.csv	Dryad	10.5061/dryad.pc8m3	http://dx.doi.org/10.5061/dryad.pc8m3	Defining the network	edges.csv	Dryad	10.5061/dryad.pc8m3	http://dx.doi.org/10.5061/dryad.pc8m3
Bus	Coarse graining procedure	Bus Travel Region_edges	Travel Region.csv	Dryad	10.5061/dryad.pc8m3	http://dx.doi.org/10.5061/dryad.pc8m3	Defining the network	edges.csv	Dryad	10.5061/dryad.pc8m3	http://dx.doi.org/10.5061/dryad.pc8m3
Air	Coarse graining procedure	Air Travel Region_edges	Travel Region.csv	Dryad	10.5061/dryad.pc8m3	http://dx.doi.org/10.5061/dryad.pc8m3	Defining the network	edges.csv	Dryad	10.5061/dryad.pc8m3	http://dx.doi.org/10.5061/dryad.pc8m3
#events
Ferry	Coarse graining procedure	Ferry Stops_events	Stops.csv	Dryad	10.5061/dryad.pc8m3	http://dx.doi.org/10.5061/dryad.pc8m3	Defining the network	events.txt	Dryad	10.5061/dryad.pc8m3	http://dx.doi.org/10.5061/dryad.pc8m3
Rail	Coarse graining procedure	Rail Stops_events	Stops.csv	Dryad	10.5061/dryad.pc8m3	http://dx.doi.org/10.5061/dryad.pc8m3	Defining the network	events.txt	Dryad	10.5061/dryad.pc8m3	http://dx.doi.org/10.5061/dryad.pc8m3
Metro	Coarse graining procedure	Metro Stops_events	Stops.csv	Dryad	10.5061/dryad.pc8m3	http://dx.doi.org/10.5061/dryad.pc8m3	Defining the network	events.txt	Dryad	10.5061/dryad.pc8m3	http://dx.doi.org/10.5061/dryad.pc8m3
Coach	Coarse graining procedure	Coach Stops_events	Stops.csv	Dryad	10.5061/dryad.pc8m3	http://dx.doi.org/10.5061/dryad.pc8m3	Defining the network	events.txt	Dryad	10.5061/dryad.pc8m3	http://dx.doi.org/10.5061/dryad.pc8m3
Bus	Coarse graining procedure	Bus Stops_events	Stops.csv	Dryad	10.5061/dryad.pc8m3	http://dx.doi.org/10.5061/dryad.pc8m3	Defining the network	events.txt	Dryad	10.5061/dryad.pc8m3	http://dx.doi.org/10.5061/dryad.pc8m3
Air	Coarse graining procedure	Air Stops_events	Stops.csv	Dryad	10.5061/dryad.pc8m3	http://dx.doi.org/10.5061/dryad.pc8m3	Defining the network	events.txt	Dryad	10.5061/dryad.pc8m3	http://dx.doi.org/10.5061/dryad.pc8m3
Ferry	Coarse graining procedure	Ferry Groups_events	Groups.csv	Dryad	10.5061/dryad.pc8m3	http://dx.doi.org/10.5061/dryad.pc8m3	Defining the network	events.txt	Dryad	10.5061/dryad.pc8m3	http://dx.doi.org/10.5061/dryad.pc8m3
Rail	Coarse graining procedure	Rail Groups_events	Groups.csv	Dryad	10.5061/dryad.pc8m3	http://dx.doi.org/10.5061/dryad.pc8m3	Defining the network	events.txt	Dryad	10.5061/dryad.pc8m3	http://dx.doi.org/10.5061/dryad.pc8m3
Metro	Coarse graining procedure	Metro Groups_events	Groups.csv	Dryad	10.5061/dryad.pc8m3	http://dx.doi.org/10.5061/dryad.pc8m3	Defining the network	events.txt	Dryad	10.5061/dryad.pc8m3	http://dx.doi.org/10.5061/dryad.pc8m3
Coach	Coarse graining procedure	Coach Groups_events	Groups.csv	Dryad	10.5061/dryad.pc8m3	http://dx.doi.org/10.5061/dryad.pc8m3	Defining the network	events.txt	Dryad	10.5061/dryad.pc8m3	http://dx.doi.org/10.5061/dryad.pc8m3
Bus	Coarse graining procedure	Bus Groups_events	Groups.csv	Dryad	10.5061/dryad.pc8m3	http://dx.doi.org/10.5061/dryad.pc8m3	Defining the network	events.txt	Dryad	10.5061/dryad.pc8m3	http://dx.doi.org/10.5061/dryad.pc8m3
Air	Coarse graining procedure	Air Groups_events	Groups.csv	Dryad	10.5061/dryad.pc8m3	http://dx.doi.org/10.5061/dryad.pc8m3	Defining the network	events.txt	Dryad	10.5061/dryad.pc8m3	http://dx.doi.org/10.5061/dryad.pc8m3
Ferry	Coarse graining procedure	Ferry Admin Areas_events	Admin Areas.csv	Dryad	10.5061/dryad.pc8m3	http://dx.doi.org/10.5061/dryad.pc8m3	Defining the network	events.txt	Dryad	10.5061/dryad.pc8m3	http://dx.doi.org/10.5061/dryad.pc8m3
Rail	Coarse graining procedure	Rail Admin Areas_events	Admin Areas.csv	Dryad	10.5061/dryad.pc8m3	http://dx.doi.org/10.5061/dryad.pc8m3	Defining the network	events.txt	Dryad	10.5061/dryad.pc8m3	http://dx.doi.org/10.5061/dryad.pc8m3
Metro	Coarse graining procedure	Metro Admin Areas_events	Admin Areas.csv	Dryad	10.5061/dryad.pc8m3	http://dx.doi.org/10.5061/dryad.pc8m3	Defining the network	events.txt	Dryad	10.5061/dryad.pc8m3	http://dx.doi.org/10.5061/dryad.pc8m3
Coach	Coarse graining procedure	Coach Admin Areas_events	Admin Areas.csv	Dryad	10.5061/dryad.pc8m3	http://dx.doi.org/10.5061/dryad.pc8m3	Defining the network	events.txt	Dryad	10.5061/dryad.pc8m3	http://dx.doi.org/10.5061/dryad.pc8m3
Bus	Coarse graining procedure	Bus Admin Areas_events	Admin Areas.csv	Dryad	10.5061/dryad.pc8m3	http://dx.doi.org/10.5061/dryad.pc8m3	Defining the network	events.txt	Dryad	10.5061/dryad.pc8m3	http://dx.doi.org/10.5061/dryad.pc8m3
Air	Coarse graining procedure	Air Admin Areas_events	Admin Areas.csv	Dryad	10.5061/dryad.pc8m3	http://dx.doi.org/10.5061/dryad.pc8m3	Defining the network	events.txt	Dryad	10.5061/dryad.pc8m3	http://dx.doi.org/10.5061/dryad.pc8m3
Ferry	Coarse graining procedure	Ferry Travel Region_events	Travel Region.csv	Dryad	10.5061/dryad.pc8m3	http://dx.doi.org/10.5061/dryad.pc8m3	Defining the network	events.txt	Dryad	10.5061/dryad.pc8m3	http://dx.doi.org/10.5061/dryad.pc8m3
Rail	Coarse graining procedure	Rail Travel Region_events	Travel Region.csv	Dryad	10.5061/dryad.pc8m3	http://dx.doi.org/10.5061/dryad.pc8m3	Defining the network	events.txt	Dryad	10.5061/dryad.pc8m3	http://dx.doi.org/10.5061/dryad.pc8m3
Metro	Coarse graining procedure	Metro Travel Region_events	Travel Region.csv	Dryad	10.5061/dryad.pc8m3	http://dx.doi.org/10.5061/dryad.pc8m3	Defining the network	events.txt	Dryad	10.5061/dryad.pc8m3	http://dx.doi.org/10.5061/dryad.pc8m3
Coach	Coarse graining procedure	Coach Travel Region_events	Travel Region.csv	Dryad	10.5061/dryad.pc8m3	http://dx.doi.org/10.5061/dryad.pc8m3	Defining the network	events.txt	Dryad	10.5061/dryad.pc8m3	http://dx.doi.org/10.5061/dryad.pc8m3
Bus	Coarse graining procedure	Bus Travel Region_events	Travel Region.csv	Dryad	10.5061/dryad.pc8m3	http://dx.doi.org/10.5061/dryad.pc8m3	Defining the network	events.txt	Dryad	10.5061/dryad.pc8m3	http://dx.doi.org/10.5061/dryad.pc8m3
Air	Coarse graining procedure	Air Travel Region_events	Travel Region.csv	Dryad	10.5061/dryad.pc8m3	http://dx.doi.org/10.5061/dryad.pc8m3	Defining the network	events.txt	Dryad	10.5061/dryad.pc8m3	http://dx.doi.org/10.5061/dryad.pc8m3
